# Supplementary material for: Single-cell transcriptomic analysis of peripheral blood mononuclear cells reveals key immune responses in ST-segment elevation myocardial infarction
Source: Hereditas. 2025 Nov 25;162:237. doi: 10.1186/s41065-025-00609-y (PMC12742203; doi:10.1186/s41065-025-00609-y)
Supplement: Supplementary file 1 — Supplementary Material 1: Online Resource 1 Clinical data of the 7 STEMI patients participants in this study. Online Resource 2 The specific genes of the gene sets. Online Resource 3 The quality control of expression matrix by scRNA-seq. a-c The violin plots show gene count, UMI count, mitochondrial gene ratio, ribosomal gene ratio, and erythrocyte gene ratio for the original expression matrix(a), the matrix after removing doublets(b), and the matrix filtered according to quality control criteria(c). d The dot plot of GO enrichment analysis of DEGs between the HC and STEMI groups. e The violon plots for the expression matrix after removing genes related to ribosomes, mitochondria, and erythrocytes. f The cell cycle scores for the expression matrix. Online Resource 4 The DEGs of subclusters 0, 1 and 6 of monocytes between STEMI and HC (top 10). Online Resource 5 a-c The top 5 GO enrichment terms of BP, CC and MF for the DEGs in subclusters 0 (a), 1 (b) and 6 (c) in monocytes. Online Resource 6 The heatmap of the GSVA scores in the 50 gene sets from the Hallmark database for T cells across samples in HC and STEMI groups. [file 41065_2025_609_MOESM1_ESM.zip › Additional file 1-6/Additional file 1.xlsx]

## Sheet: Sheet2
Clinical data	STEMI group							HC group
Subject	A1	A2	A3	A4	A5	A6	A7	B1	B2	B3
Gender (M/F)	M	M	M	M	M	M	M	M	M	M
Age (years)	50	69	71	65	60	55	57	57	63	70
WBC (109/L)	13.49	9.54	14.03	13.5	10.2	9.82	7.64	4.98	5.37	5.64
MO (109/L)	1.07	0.38	0.58	1.14	0.92	0.75	0.54	0.22	0.17	0.29
LY (109/L)	0.57	1.25	1.33	2.08	1.54	1.82	1.69	1.87	1.64	1.66
NEU (109/L)	11.83	7.91	12.1	10.25	7.73	7.24	5.4	2.84	3.55	3.68
BA (109/L)	0	0	0	0	0	0	0	0.01	0.02	0.01
MO ratio (%)	7.9	3.9	4.1	8.4	9	7.6	7.1	4.5	3.2	5.2
LY ratio (%)	4.2	13.1	9.5	15.4	15.1	18.5	22.1	37.6	30.5	29.5
cTnT (ng/L)	3678	4288	5638	4204	4028	3875	4384	21	34	36
CK-MB (ng/mL)	30.8	54.2	59.6	36.4	42.6	39.8	40.5	1.6	1.2	2.2
ALT (U/L)	85.2	53.4	68.7	18.3	22.4	25.6	31.2	20.4	28.6	30.5
AST (U/L)	516.2	486.4	359.7	514.6	496.5	512.4	486.2	18.3	24.6	38.4
LDH (U/L)	1903	1473	1158	1546	1636	1498	1628	187	198	206
TC (mmol/L)	4.17	3.18	2.94	2.81	3.15	3.5	3.08	3.71	2.75	3.01
TG (mmol/L)	1.01	1.78	0.54	0.98	1.56	1.21	0.89	2.64	1.6	0.72
HDL-C (mmol/L)	0.81	1.02	1.21	0.81	0.86	0.79	1.04	0.74	1.13	1.12
LDL-C(mmol/L)	2.93	1.51	1.69	1.59	2.24	2.65	1.98	2.08	1.25	1.63
Cr (umol/L)	53	80	47	54	56	42	48	45	52	50
UA (umol/L)	182	354	204	245	254	282	265	224	306	364
GLU (mmol/L)	6.13	7.47	5.47	5.91	5.36	6.24	5.89	5.83	4.96	5.23
HbA1c (%)	5.68	5.74	5.41	5.62	5.84	5.62	5.78	5.24	5.64	5.46

## Sheet: Sheet1
Additional file 1. Demographic and clinical characteristics of STEMI patients and healthy controls included in this study.
Variable	STEMI group (n = 7)	HC group (n = 3)	P value
Gender (M/F)	7/0	3/0	—
Age (years)	60.9 ± 7.4	63.3 ± 6.5	0.58
WBC (×10⁹/L)	11.5 ± 2.3	5.3 ± 0.4	0.002
cTnT (ng/L)	4400 ± 680	30 ± 9	<0.001
CK-MB (ng/mL)	45.0 ± 8.1	1.6 ± 0.5	<0.001
ALT (U/L)	28.0 ± 9.1	27.9 ± 5.0	0.98
AST (U/L)	482.5 ± 55.8	27.3 ± 10.2	<0.001
LDL-C (mmol/L)	2.23 ± 0.44	1.65 ± 0.43	0.08
HbA1c (%)	5.66 ± 0.15	5.45 ± 0.16	0.12
Hypertension (%)	4 (57.1%)	0	—
Diabetes mellitus (%)	2 (28.6%)	0	—
Hyperlipidemia (%)	3 (42.9%)	0	—
Current smoker (%)	3 (42.9%)	0	—
Infarct location (LAD/LCx/RCA)	‘4/2/1	—	—
Time from onset to PPCI (h)	5.8 ± 1.6	—	—
Medication before admission	Statins (3), β-blockers (2), ACEI/ARB (2)	—	—
Notes:Data are presented as mean ± SD or number (percentage).Statistical comparisons between STEMI and HC groups were performed using unpaired two-tailed Student’s t-test or Mann–Whitney U test as appropriate. Bold p values indicate statistical significance (p < 0.05).Abbreviations: STEMI, ST-segment elevation myocardial infarction; HC, healthy control; PPCI, primary percutaneous coronary interve…
