# Supplementary material for: Single-cell transcriptomic analysis of peripheral blood mononuclear cells reveals key immune responses in ST-segment elevation myocardial infarction
Source: Hereditas. 2025 Nov 25;162:237. doi: 10.1186/s41065-025-00609-y (PMC12742203; doi:10.1186/s41065-025-00609-y)
Supplement: Supplementary file 1 — Supplementary Material 1: Online Resource 1 Clinical data of the 7 STEMI patients participants in this study. Online Resource 2 The specific genes of the gene sets. Online Resource 3 The quality control of expression matrix by scRNA-seq. a-c The violin plots show gene count, UMI count, mitochondrial gene ratio, ribosomal gene ratio, and erythrocyte gene ratio for the original expression matrix(a), the matrix after removing doublets(b), and the matrix filtered according to quality control criteria(c). d The dot plot of GO enrichment analysis of DEGs between the HC and STEMI groups. e The violon plots for the expression matrix after removing genes related to ribosomes, mitochondria, and erythrocytes. f The cell cycle scores for the expression matrix. Online Resource 4 The DEGs of subclusters 0, 1 and 6 of monocytes between STEMI and HC (top 10). Online Resource 5 a-c The top 5 GO enrichment terms of BP, CC and MF for the DEGs in subclusters 0 (a), 1 (b) and 6 (c) in monocytes. Online Resource 6 The heatmap of the GSVA scores in the 50 gene sets from the Hallmark database for T cells across samples in HC and STEMI groups. [file 41065_2025_609_MOESM1_ESM.zip › Additional file 1-6/Additional file 2.xlsx]

## Sheet: Sheet1
Proliferation		Apoptosis	Antigen presentation	Effect
ANGPT1	RASAL2	ACTB	CIITA	GZMB
ANGPT2	RASGRP4	ACTG1	CALR	TNF
CSF1	RASGRP3	PARP1	CD4	PRF1
CSF1R	RASA4	BIRC5	CD8A	IFNG
EFNA5	RALB	BCL2A1A	CD8B1	HCK
EGFR	GNG11	BCL2A1B	CTSB	IFNGR1
EPHA2	PLCE1	BCL2A1D	CTSL
FGF1	CALML4	BCL2L11	CTSS
FGFR3	PLA1A	CSF2RB	HSPA8
VEGFD	CAMK2D	CSF2RB2	HSPA1B
FLT1	CCND1	CTSB	HSP90AB1
FLT3	LGR5	CTSC	HSP90AA1
FLT4	FZD1	CTSH	IFNG
GNB4	FZD4	CTSK	CD74
GNGT2	JUN	CTSL	KLRC1
HGF	LEF1	CTSS	KLRD1
IGF1	MYC	GADD45A	LGMN
IGF1R	RSPO1	FOS	HSPA1A
KDR	SERPINF1	GZMB	TNF
KIT	TCF7	JUN
LAT	TCF7L2	LMNA
KITL	TLE1	LMNB1
MRAS	WNT2	GADD45B
PDGFA	BAMBI	NFKBIA
PDGFB		PRF1
PDGFRB		TNF
PLA2G4A		TRAF1
RGL1		TUBA1B
TEK		TUBA1C
RAPGEF5		GADD45G
TGFA		PMAIP1
VEGFA		CTSZ
