# Supplementary material for: Single-cell transcriptomic analysis of peripheral blood mononuclear cells reveals key immune responses in ST-segment elevation myocardial infarction
Source: Hereditas. 2025 Nov 25;162:237. doi: 10.1186/s41065-025-00609-y (PMC12742203; doi:10.1186/s41065-025-00609-y)
Supplement: Supplementary file 1 — Supplementary Material 1: Online Resource 1 Clinical data of the 7 STEMI patients participants in this study. Online Resource 2 The specific genes of the gene sets. Online Resource 3 The quality control of expression matrix by scRNA-seq. a-c The violin plots show gene count, UMI count, mitochondrial gene ratio, ribosomal gene ratio, and erythrocyte gene ratio for the original expression matrix(a), the matrix after removing doublets(b), and the matrix filtered according to quality control criteria(c). d The dot plot of GO enrichment analysis of DEGs between the HC and STEMI groups. e The violon plots for the expression matrix after removing genes related to ribosomes, mitochondria, and erythrocytes. f The cell cycle scores for the expression matrix. Online Resource 4 The DEGs of subclusters 0, 1 and 6 of monocytes between STEMI and HC (top 10). Online Resource 5 a-c The top 5 GO enrichment terms of BP, CC and MF for the DEGs in subclusters 0 (a), 1 (b) and 6 (c) in monocytes. Online Resource 6 The heatmap of the GSVA scores in the 50 gene sets from the Hallmark database for T cells across samples in HC and STEMI groups. [file 41065_2025_609_MOESM1_ESM.zip › Additional file 1-6/Additional file 4.xlsx]

## Sheet: Sheet1
Cluster	gene	p value	avg_log2FC	pct.1	pct.2	Regulation
Cluster 0	FOSB	1.09e-140	2.15532	0.995	0.841	Up
	JUN	6.87e-122	2.09173	0.984	0.838	Up
	AZIN1-AS1	2.65e-33	1.83245	0.718	0.483	Up
	FKBP5	8.26e-85	1.63533	0.926	0.682	Up
	AC007952.4	6.03e-69	1.36197	0.917	0.78	Up
	PPP1R15A	4.34e-79	1.34349	0.962	0.916	Up
	EGR1	3.24e-54	1.32278	0.883	0.622	Up
	KLF4	3.59e-60	1.23694	0.921	0.72	Up
	CCL4	3.89e-15	1.17686	0.426	0.209	Up
	FMN1	8.93e-35	1.15951	0.542	0.182	Up
Cluster 1	FOSB	1.3e-158	2.0978	0.746	0.32	Up
	JUN	3.82e-53	1.90353	0.614	0.414	Up
	CRIP1	5.7e-115	-1.64023	0.826	0.953	Down
	FKBP5	3.5e-179	1.53506	0.911	0.744	Up
	HLA-DRB5	5.4e-116	1.52313	0.619	0.287	Up
	PLCB1	1.5e-122	1.34004	0.925	0.711	Up
	NAMPT	6.3e-152	1.31855	0.982	0.935	Up
	SLC35F1	5e-128	-1.26504	0.191	0.631	Down
	ACSL1	9e-109	1.16339	0.889	0.678	Up
	EGR1	5.83e-80	1.16208	0.647	0.346	Up
Cluster 6	FOSB	3.45e-38	2.2472	0.995	0.909	Up
	JUN	1.33e-30	2.14415	0.989	0.803	Up
	AZIN1-AS1	1.51e-13	1.80924	0.861	0.682	Up
	FKBP5	1.07e-27	1.63589	0.978	0.788	Up
	CCL4	5.92e-08	1.57499	0.632	0.333	Up
	EGR1	8.6e-18	1.53685	0.91	0.576	Up
	HLA-DRB5	5.24e-19	1.48176	0.759	0.273	Up
	CCDC200	8.68e-15	1.40681	0.898	0.727	Up
	AC007952.4	1.63e-20	1.37836	0.95	0.864	Up
	HIF1A	2.69e-17	-1.37249	0.877	0.985	Down
